# Supplementary material for: A lactylation- and autophagy-associated prognostic signature reveals LSEC-derived CLEC3B as a novel mediator of hepatocellular carcinoma suppression
Source: PLoS Comput Biol. 2026 Jun 22;22(6):e1014426. doi: 10.1371/journal.pcbi.1014426 (PMC13309010; doi:10.1371/journal.pcbi.1014426)
Supplement: S1 Table — (XLSX) [file pcbi.1014426.s005.xlsx]

## Sheet: Sheet1
Lactylation-related genes	Autophagy-related genes
ACAT2	AKT2
ACIN1	BAX
ADAR	BCL2
ADNP	BNIP3
AHNAK	BNIP3L
ALB	CD80
ALDH1A1	CDKN1B
ALDOA	EPHB2
ALDOB	FOXO1
ALYREF	MTOR
ARGLU1	GBP1
ARID1A	LMNA
ARID3A	MCL1
ARID3B	MTM1
ARPP19	OPA1
BCLAF1	PTEN
BOLA2	SOX1
BRD4	UVRAG
BTF3	VCP
BZW1	WRN
BZW2	ULK1
C19orf53	BECN1
CACYBP	HDAC3
CALD1	ATG12
CALM1	KL
CALML5	ATG5
CALR	EI24
CBR1	ATG13
CBX3	RB1CC1
CBX5	HDAC5
CCNA2	ATG7
CCT5	WDR45
CD2BP2	SLC6A14
CDC5L	GABARAP
CDV3	CIC
CDV3	GABARAPL1
CDYL	GABARAPL3
CEBPZ	CHMP2B
CFDP1	DISC1
CHD4	WIPI1
CHERP	CEP55
CNN2	ATAD3A
CNN3	DRAM1
COPS4	MEG3
CRABP2	RAB25
CSRP1	EPG5
CSRP2	NOD2
CWC15	RHBDF1
DDX17	MTMR14
DDX18	ATG3
DDX21	DEPTOR
DDX39A	PINK1
DDX39B	HMGN5
DDX3X	VMP1
DDX41	ARID5B
DDX42	LRRK2
DDX46	GBP6
DDX5	TET3
DECR1	VMA21
DFFA	GBP7
DHRS7	CISD2
DHX16	AMBRA1
DHX9	APOL1
EAF1	ARNT
ECHDC1	ARSA
EDF1	ARSB
EEF1A1	ATF4
EEF1G	ATF6
EEF2	ATG10
EHMT2	ATG16L1
EIF3D	ATG16L2
EIF3J	ATG2A
EIF4G1	ATG2B
EIF4G2	ATG4A
EIF4H	ATG4B
EMG1	ATG4C
ENO1	ATG4D
ENSA	ATG9A
FABP5	ATG9B
FAM50A	ATIC
FKBP3	BAG1
FLYWCH2	BAG3
FUBP1	BAK1
G6PD	BCL2L1
GAPDH	BID
GATAD2A	BIRC5
GATAD2B	BIRC6
GFAP	BNIP1
GIGYF2	C12orf44
GTF2F1	C17orf88
GTF2I	CALCOCO2
H1-2	CAMKK2
H1-3	CANX
H1-5	CAPN1
H2AFV	CAPN10
H2AFZ	CAPN2
H2AJ	CAPNS1
H2AX	CASP1
H2AZ1	CASP3
H2AZ2	CASP4
H2BC13	CASP8
H2BC14	CCL2
H2BC18	CCR2
H2BC5	CD46
H2BU1	CDKN1A
H3-3A	CDKN2A
H3C1	CFLAR
H3C15	CHMP4B
H4C1	CLN3
HCFC1	CTSB
HDAC1	CTSD
HDAC2	CTSL1
HDGF	CX3CL1
HDGFL2	CXCR4
HEXIM1	DAPK1
HIST1H1C	DAPK2
HIST1H2BB	DDIT3
HIST1H2BD	DIRAS3
HIST1H2BH	DLC1
HIST1H2BK	DNAJB1
HIST1H2BL	DNAJB9
HIST1H2BN	EDEM1
HIST1H2BO	EEF2
HIST1H3A	EEF2K
HIST1H4A	EGFR
HIST2H2BE	EIF2AK2
HIST2H2BF	EIF2AK3
HISTIH2BH	EIF2S1
HLTF	EIF4EBP1
HMGA1	EIF4G1
HMGB1	ERBB2
HMGN1	ERN1
HMGN2	ERO1L
HMGN3	FADD
HMGN4	FAM48A
HNRNPA1	FAS
HNRNPC	FKBP1A
HNRNPD	FKBP1B
HNRNPF	FOS
HNRNPH1	FOXO3
HNRNPK	GAA
HNRNPL	GABARAPL2
HNRNPM	GAPDH
HNRNPU	GNAI3
HSDL2	GNB2L1
HSPE1	GOPC
IARS2	GRID1
IFI16	GRID2
IK	HDAC1
IKZF1	HDAC6
ILF2	HGS
ILF3	HIF1A
IRF2BP2	HSP90AB1
JMJD1C	HSPA5
JPT1	HSPA8
JPT2	HSPB8
KHDRBS1	IFNG
KHSRP	IKBKB
KIF2C	IKBKE
KRT1	IL24
KRT10	IRGM
LAP3	ITGA3
LCP1	ITGA6
LDHB	ITGB1
LEMD3	ITGB4
LGALS1	ITPR1
LRPPRC	KIAA0226
LSP1	KIAA0652
MAGOH	KIAA0831
MAGOHB	KIF5B
MAP2K4	KLHL24
MAPRE1	LAMP1
MBD2	LAMP2
MBP	MAP1LC3A
MDC1	MAP1LC3B
MKI67	MAP1LC3C
MNDA	MAP2K7
MPHOSPH6	MAPK1
MSN	MAPK3
MTA1	MAPK8
MTA2	MAPK8IP1
MYH13	MAPK9
NCDN	MBTPS2
NCL	MLST8
NEFL	MYC
NHLRC2	NAF1
NOC3L	NAMPT
NOLC1	NBR1
NONO	NCKAP1
NOP2	NFE2L2
NPM1	NFKB1
NSUN2	NKX2-3
NUCKS1	NLRC4
NUDT21	NPC1
NUDT5	NRG1
NUP133	NRG2
NUP50	NRG3
PABPC1	P4HB
PABPN1	PARK2
PAK2	PARP1
PARP1	PEA15
PCBP1	PELP1
PCBP2	PEX14
PCMT1	PEX3
PCNP	PIK3C3
PDAP1	PIK3R4
PDLIM1	PPP1R15A
PES1	PRKAB1
PFKM	PRKAR1A
PFKP	PRKCD
PFN1	PRKCQ
PGK1	PTK6
PHC3	RAB11A
PHF6	RAB1A
PKM2	RAB24
POLDIP3	RAB33B
PPIA	RAB5A
PPIL4	RAB7A
PPM1G	RAC1
PPP1CB	RAF1
PPP1CC	RB1
PPP1R2B	RELA
PRAM1	RGS19
PRCC	RHEB
PRDX1	RPS6KB1
PRKDC	RPTOR
PRPF6	SAR1A
PSMA7	SERPINA1
PSMC1	SESN2
PSME3IP1	SH3GLB1
PTBP1	SIRT1
PTMA	SIRT2
RACGAP1	SPHK1
RALYL	SPNS1
RAN	SQSTM1
RANBP2	ST13
RB1	STK11
RBM10	TBK1
RBM14	TM9SF1
RBM17	TMEM49
RBM25	TMEM74
RBM39	TNFSF10
RBMX	TP53
RCC2	TP53INP2
RECQL	TP63
RFC1	TP73
RFC4	TSC1
RIMS1	TSC2
RPA1	TUSC1
RPL13	ULK2
RPL14	ULK3
RPL22	USP10
RPL24	VAMP3
RPL29	VAMP7
RPL5	VEGFA
RPS11	WDFY3
RPS23	WDR45L
RPS27A	WIPI2
RRP1B	ZFYVE1
RSL1D1
S100A11
S100A4
S100A6
SAFB
SARNP
SATB1
SET
SF3A1
SF3B1
SFPQ
SFPQ
SH3GL1
SMAP
SMARCA5
SMARCC1
SMARCC2
SMC3
SNRPA1
SOD1
SPR
SPR14
SRP14
SRRM1
SRRM2
SSB
STMN1
SUB1
SUMO2
TCOF1
TERF2
THOC2
THRAP3
THUMPD1
TKT
TMA7
TMPO
TMSB4X
TOP2B
TP53
TPM4
TPR
TRIM28
TRIR
TSSC4
U2AF2
U2SURP
UBE2E1
UBE2M
UPF1
VARS
VIM
WAS
WBP11
WDR33
WIZ
XPO5
XRCC4
YLPM1
ZC3H18
ZC3H4
ZMYM3
ZNF207
ZNF280C
ZNF706
ZNFX1
ZRANB2
ZYX
EP300
HDAC3
SIRT1
SIRT2
SIRT3
