# Supplementary material for: A lactylation- and autophagy-associated prognostic signature reveals LSEC-derived CLEC3B as a novel mediator of hepatocellular carcinoma suppression
Source: PLoS Comput Biol. 2026 Jun 22;22(6):e1014426. doi: 10.1371/journal.pcbi.1014426 (PMC13309010; doi:10.1371/journal.pcbi.1014426)
Supplement: S2 Table — (XLSX) [file pcbi.1014426.s006.xlsx]

## Sheet: Sheet1
Lactylation-related genes	Autophagy-related genes
ALB	FOS
ALDOB	DIRAS3
PRAM1	NRG1
SATB1	FOXO1
CACYBP	NAMPT
TCOF1	CCL2
DDX39B	DLC1
FAM50A	MCL1
PABPN1	LRRK2
H2AZ1	GBP7
S100A6	MYC
ALDOA	SERPINA1
EHMT2	GABARAPL1
JPT1	GBP1
H2AX	APOL1
H1-2	HMGN5
DDX39A	SQSTM1
PFKP	ITGA3
TKT	RAB24
FABP5	PEA15
HMGA1	IKBKE
RFC4	SPNS1
H2BC18	ITGA6
STMN1	HSPB8
RACGAP1	ITGB4
ARID3A	TMEM74
G6PD	DAPK2
MKI67	SPHK1
CCNA2	NRG2
KIF2C	EPHB2
	CEP55
	TP73
	CDKN2A
	BIRC5
