# Supplementary material for: A lactylation- and autophagy-associated prognostic signature reveals LSEC-derived CLEC3B as a novel mediator of hepatocellular carcinoma suppression
Source: PLoS Comput Biol. 2026 Jun 22;22(6):e1014426. doi: 10.1371/journal.pcbi.1014426 (PMC13309010; doi:10.1371/journal.pcbi.1014426)
Supplement: S4 Table — (XLSX) [file pcbi.1014426.s008.xlsx]

## Sheet: Sheet1
primer name	primer sequence
m-Actb-F	GGCTGTATTCCCCTCCATCG
m-Actb-R	CCAGTTGGTAACAATGCCATGT
H-ACTB-F	GGAGAAGCTGTGCTACGTC
H-ACTB-R	ACAGGACTCCATGCCCAG
H-CLEC3B-F	GTAAATGCCAAGAAAGATGTTGT
H-CLEC3B-R	CTCAGTCTCCCAGTTCTTGT
m-Clec3b-F	GCAAATGCCAAGAAAGATTTGGT
m-Clec3b-R	ATGGAAGGTCTTCGGTTGG
